# Supplementary material for: Insect Collections as an Untapped Source of Bioactive Compounds—Fireflies (Coleoptera: Lampyridae) and Cardiotonic Steroids as a Proof of Concept
Source: Insects. 2021 Jul 31;12(8):689. doi: 10.3390/insects12080689 (PMC8396437; doi:10.3390/insects12080689)
Supplement: Supplementary file 1 [file insects-12-00689-s001.zip]

Archive with 1 entries (1 files):
- insects-1307065-supplementary.pdf
